# Supplementary material for: Cross-Reactive Fc-Mediated Antibody Responses to Influenza HA Stem Region in Human Sera Following Seasonal Vaccination
Source: Vaccines (Basel). 2025 Jan 28;13(2):140. doi: 10.3390/vaccines13020140 (PMC11860798; doi:10.3390/vaccines13020140)
Supplement: Supplementary file 1 [file vaccines-13-00140-s001.zip]

Archive with 1 entries (1 files):
- vaccines-3421382-supplementary.pdf
